# Supplementary material for: Loss-of-Function Variants in DRD1 in Infantile Parkinsonism-Dystonia
Source: Cells. 2023 Mar 30;12(7):1046. doi: 10.3390/cells12071046 (PMC10093404; doi:10.3390/cells12071046)
Supplement: Supplementary file 1 [file cells-12-01046-s001.zip]

Archive with 2 entries (2 files):
- cells-2218643-supplementary.pdf
- Video S1.mp4
